# Supplementary material for: R pyocin tail fiber structure reveals a receptor-binding domain with a lectin fold
Source: PLoS One. 2019 Feb 5;14(2):e0211432. doi: 10.1371/journal.pone.0211432 (PMC6363177; doi:10.1371/journal.pone.0211432)
Supplement: S1 File — (XLSX) [file pone.0211432.s009.xlsx]

## Sheet: R2-NTF foot
Chain	Z	rmsd	lali	nres	%id	PDB
4mtm-A	12.4	2	90	137	30	PDB	MOLECULE:PUTATIVETAILFIBERPROTEIN;
4ru4-A	8.4	3	82	589	13	PDB	MOLECULE:TAILSPIKEPROTEINGP49;
4ru4-E	8.3	3	82	590	13	PDB	MOLECULE:TAILSPIKEPROTEINGP49;
4ru4-D	8.2	2.8	81	590	12	PDB	MOLECULE:TAILSPIKEPROTEINGP49;
4ru4-C	8.2	3.1	82	589	13	PDB	MOLECULE:TAILSPIKEPROTEINGP49;
4ru4-B	8.2	3.1	82	590	13	PDB	MOLECULE:TAILSPIKEPROTEINGP49;
4ru4-F	7.9	2.9	82	590	13	PDB	MOLECULE:TAILSPIKEPROTEINGP49;
2vm9-A	7.9	2.8	78	252	13	PDB	MOLECULE:DISCOIDIN-2;
2vme-B	7.9	2.8	78	256	13	PDB	MOLECULE:DISCOIDIN-2;
2wn3-A	7.9	2.1	77	254	16	PDB	MOLECULE:DISCOIDIN-1SUBUNITA;
2wn3-B	7.9	2.2	77	253	16	PDB	MOLECULE:DISCOIDIN-1SUBUNITA;
2vme-A	7.8	2.7	78	256	13	PDB	MOLECULE:DISCOIDIN-2;
2vmd-A	7.8	2.8	78	252	13	PDB	MOLECULE:DISCOIDIN-2;
2w95-B	7.8	2.1	77	253	16	PDB	MOLECULE:DISCOIDIN-1SUBUNITA;
2w94-B	7.8	2.1	77	253	16	PDB	MOLECULE:DISCOIDIN-1SUBUNITA;
2vme-C	7.8	2.8	78	255	13	PDB	MOLECULE:DISCOIDIN-2;
2w95-A	7.8	2.2	77	254	16	PDB	MOLECULE:DISCOIDIN-1SUBUNITA;
2w94-A	7.8	2.2	77	254	16	PDB	MOLECULE:DISCOIDIN-1SUBUNITA;
2wn2-C	7.8	2.2	77	253	16	PDB	MOLECULE:DISCOIDIN-1SUBUNITA;
2vme-E	7.8	2.8	78	256	13	PDB	MOLECULE:DISCOIDIN-2;
2vmc-A	7.8	2.8	78	252	12	PDB	MOLECULE:DISCOIDIN-2;
2w95-C	7.8	2.1	77	253	16	PDB	MOLECULE:DISCOIDIN-1SUBUNITA;
2vme-F	7.8	2.8	78	255	13	PDB	MOLECULE:DISCOIDIN-2;
2w94-C	7.8	2.1	77	253	16	PDB	MOLECULE:DISCOIDIN-1SUBUNITA;
2wn3-C	7.8	2.1	77	252	16	PDB	MOLECULE:DISCOIDIN-1SUBUNITA;
2wn2-A	7.8	2.1	77	254	16	PDB	MOLECULE:DISCOIDIN-1SUBUNITA;
3wmp-C	7.7	2.2	73	94	15	PDB	MOLECULE:GALACTOSE-BINDINGLECTIN;
2vme-D	7.7	2.8	78	256	13	PDB	MOLECULE:DISCOIDIN-2;
3wmp-E	7.7	2.2	73	94	15	PDB	MOLECULE:GALACTOSE-BINDINGLECTIN;
3wmp-B	7.7	2.2	73	94	15	PDB	MOLECULE:GALACTOSE-BINDINGLECTIN;
2wn2-B	7.7	2.2	77	252	16	PDB	MOLECULE:DISCOIDIN-1SUBUNITA;
3wmp-A	7.6	2.2	73	94	15	PDB	MOLECULE:GALACTOSE-BINDINGLECTIN;
5x4a-A	7.6	2.2	73	94	15	PDB	MOLECULE:GALACTOSE-BINDINGLECTIN;
3wmp-F	7.6	2.2	73	94	15	PDB	MOLECULE:GALACTOSE-BINDINGLECTIN;
5x4a-J	7.6	2.2	73	94	15	PDB	MOLECULE:GALACTOSE-BINDINGLECTIN;
3wmq-A	7.6	2.2	73	94	15	PDB	MOLECULE:GALACTOSE-BINDINGLECTIN;
5x4a-D	7.6	2.2	73	94	15	PDB	MOLECULE:GALACTOSE-BINDINGLECTIN;
3wmp-D	7.6	2.2	73	94	15	PDB	MOLECULE:GALACTOSE-BINDINGLECTIN;
5x4a-E	7.5	2.3	73	94	15	PDB	MOLECULE:GALACTOSE-BINDINGLECTIN;
5x4a-C	7.5	2.2	73	94	15	PDB	MOLECULE:GALACTOSE-BINDINGLECTIN;
5x4a-K	7.5	2.2	73	94	15	PDB	MOLECULE:GALACTOSE-BINDINGLECTIN;
5x4a-L	7.5	2.2	73	94	15	PDB	MOLECULE:GALACTOSE-BINDINGLECTIN;
5x4a-G	7.5	2.2	73	94	15	PDB	MOLECULE:GALACTOSE-BINDINGLECTIN;
5x4a-I	7.4	2.3	73	94	15	PDB	MOLECULE:GALACTOSE-BINDINGLECTIN;
5x4a-B	7.3	2.3	74	94	15	PDB	MOLECULE:GALACTOSE-BINDINGLECTIN;
5x4a-F	7.3	2.2	72	94	15	PDB	MOLECULE:GALACTOSE-BINDINGLECTIN;
4ru5-B	7.2	3	80	600	14	PDB	MOLECULE:TAILSPIKEGP27;
5x4a-H	7.2	2.3	73	94	15	PDB	MOLECULE:GALACTOSE-BINDINGLECTIN;
4ru5-A	7.1	2.7	80	600	14	PDB	MOLECULE:TAILSPIKEGP27;
4ru5-C	7	2.9	80	602	14	PDB	MOLECULE:TAILSPIKEGP27;
4q56-A	7	2.3	74	101	15	PDB	MOLECULE:HELIXASPERSAAGGLUTININ(HAA);
2ccv-A	6.8	2.2	72	99	14	PDB	MOLECULE:HELIXPOMATIAAGGLUTININ;
2cgy-A	6.7	2.3	73	100	15	PDB	MOLECULE:AGGLUTININ;
2ce6-A	6.7	2.3	72	100	15	PDB	MOLECULE:HELIXPOMATIAAGGLUTININ;
2cgz-A	6.6	2.3	73	101	15	PDB	MOLECULE:AGGLUTININ;

## Sheet: R1-NTF foot
Chain	Z	rmsd	lali	nres	%id	PDB	Description
4mtm-A	11.2	2.5	91	137	24	PDB	MOLECULE:PUTATIVE TAIL FIBER PROTEIN;
4q56-A	8.1	2.6	82	101	17	PDB	MOLECULE:HELIX ASPERSA AGGLUTININ (HAA);
2ccv-A	8	2.5	80	99	18	PDB	MOLECULE:HELIX POMATIA AGGLUTININ;
2vme-E	8	4.3	88	256	18	PDB	MOLECULE:DISCOIDIN-2;
3wmp-F	8	2.8	82	94	13	PDB	MOLECULE:GALACTOSE-BINDING LECTIN;
3wmp-B	8	2.9	82	94	13	PDB	MOLECULE:GALACTOSE-BINDING LECTIN;
5x4a-D	8	3	83	94	13	PDB	MOLECULE:GALACTOSE-BINDING LECTIN;
2ce6-A	7.9	2.7	81	100	20	PDB	MOLECULE:HELIX POMATIA AGGLUTININ;
2vm9-A	7.9	4.2	88	252	18	PDB	MOLECULE:DISCOIDIN-2;
2vme-B	7.9	4.3	88	256	18	PDB	MOLECULE:DISCOIDIN-2;
2vmc-A	7.9	4.2	88	252	18	PDB	MOLECULE:DISCOIDIN-2;
3wmq-A	7.9	2.8	81	94	14	PDB	MOLECULE:GALACTOSE-BINDING LECTIN;
3wmp-A	7.9	2.8	82	94	13	PDB	MOLECULE:GALACTOSE-BINDING LECTIN;
3wmp-E	7.9	2.7	82	94	13	PDB	MOLECULE:GALACTOSE-BINDING LECTIN;
3wmp-C	7.9	2.8	82	94	13	PDB	MOLECULE:GALACTOSE-BINDING LECTIN;
3wmp-D	7.9	2.7	82	94	13	PDB	MOLECULE:GALACTOSE-BINDING LECTIN;
5x4a-F	7.9	3	83	94	13	PDB	MOLECULE:GALACTOSE-BINDING LECTIN;
5x4a-K	7.9	2.9	82	94	13	PDB	MOLECULE:GALACTOSE-BINDING LECTIN;
5x4a-C	7.9	3.1	82	94	13	PDB	MOLECULE:GALACTOSE-BINDING LECTIN;
5x4a-A	7.9	2.9	82	94	13	PDB	MOLECULE:GALACTOSE-BINDING LECTIN;
5x4a-B	7.9	2.9	82	94	13	PDB	MOLECULE:GALACTOSE-BINDING LECTIN;
5x4a-L	7.9	2.9	82	94	13	PDB	MOLECULE:GALACTOSE-BINDING LECTIN;
5x4a-I	7.9	3.1	83	94	13	PDB	MOLECULE:GALACTOSE-BINDING LECTIN;
5x4a-J	7.9	2.9	82	94	13	PDB	MOLECULE:GALACTOSE-BINDING LECTIN;
5x4a-H	7.9	2.9	83	94	13	PDB	MOLECULE:GALACTOSE-BINDING LECTIN;
2cgz-A	7.8	2.7	81	101	20	PDB	MOLECULE:AGGLUTININ;
2cgy-A	7.8	2.8	81	100	20	PDB	MOLECULE:AGGLUTININ;
2vme-D	7.8	4.2	88	256	18	PDB	MOLECULE:DISCOIDIN-2;
2vme-A	7.8	4.1	86	256	17	PDB	MOLECULE:DISCOIDIN-2;
2vmd-A	7.8	4.2	86	252	17	PDB	MOLECULE:DISCOIDIN-2;
2vme-C	7.8	4.3	86	255	17	PDB	MOLECULE:DISCOIDIN-2;
5x4a-G	7.8	3	81	94	14	PDB	MOLECULE:GALACTOSE-BINDING LECTIN;
2vme-F	7.7	4.3	86	255	16	PDB	MOLECULE:DISCOIDIN-2;
5x4a-E	7.7	2.9	82	94	13	PDB	MOLECULE:GALACTOSE-BINDING LECTIN;
4ru4-E	7.7	2.8	81	590	12	PDB	MOLECULE:TAIL SPIKE PROTEIN GP49;
4ru4-B	7.7	2.8	81	590	12	PDB	MOLECULE:TAIL SPIKE PROTEIN GP49;
4ru4-C	7.7	2.8	81	589	12	PDB	MOLECULE:TAIL SPIKE PROTEIN GP49;
4ru4-D	7.7	2.8	81	590	12	PDB	MOLECULE:TAIL SPIKE PROTEIN GP49;
4ru4-F	7.7	2.8	81	590	12	PDB	MOLECULE:TAIL SPIKE PROTEIN GP49;
4ru4-A	7.6	2.6	80	589	13	PDB	MOLECULE:TAIL SPIKE PROTEIN GP49;
4ru5-A	7.5	3.3	89	600	12	PDB	MOLECULE:TAILSPIKE GP27;
4ru5-C	7.4	3.2	86	602	14	PDB	MOLECULE:TAILSPIKE GP27;
4ru5-B	7.4	3.3	89	600	12	PDB	MOLECULE:TAILSPIKE GP27;
